# Supplementary material for: Prompt-based bioinformatic pipeline generation for a multi-step metaviral workflow
Source: Bioinform Adv. 2025 Nov 27;6(1):vbaf308. doi: 10.1093/bioadv/vbaf308 (PMC12782108; doi:10.1093/bioadv/vbaf308)
Supplement: vbaf308_Supplementary_Data [file vbaf308_supplementary_data.zip]

Archive with 2 entries (2 files):
- Supplementary_Tables_v7.pdf
- Supplementary_figures_v14.pdf
